# Supplementary material for: Does Foraging or the Avoidance of Predation Determine Habitat Selection by Selective Resident Grazers in the Serengeti Woodlands? A Mixed Strategy with Season
Source: Animals (Basel). 2025 Jul 26;15(15):2202. doi: 10.3390/ani15152202 (PMC12345477; doi:10.3390/ani15152202)
Supplement: Supplementary file 1 [file animals-15-02202-s001.zip]

Archive with 4 entries (4 files):
- Figure S1..jpg
- Table S1.xlsx
- Table S2 .xlsx
- Table S3.xlsx
