# Supplementary material for: Does Foraging or the Avoidance of Predation Determine Habitat Selection by Selective Resident Grazers in the Serengeti Woodlands? A Mixed Strategy with Season
Source: Animals (Basel). 2025 Jul 26;15(15):2202. doi: 10.3390/ani15152202 (PMC12345477; doi:10.3390/ani15152202)
Supplement: Supplementary file 1 [file animals-15-02202-s001.zip › Table S1.xlsx]

## Sheet: Feuil1
	Table S1.	The seasons in this analysis.
		The rainfall data were measured within 10km of the study area, at Banagi until September 1971
		at the Serengeti Research Institute office in 1972 and at Seronera in 1973.
		Grass biomass was measured in Vegetation Type 2 which contained most of the topi in the wet season.
	Year	Month	Rain mm, monthly	Season	Grass biomass (g/m²)
	1971	January	39	'Wet'	Not measured
		February	36	"	Not measured
		March	23	"	Not measured
		April	188	"	Not measured
		May	157	"	173
		June	2	'Dry'	50
		July	49	"	Not measured
		August	25	"	Not measured
		September	8	"	Not measured
		October	101	"	66
		November	57	'Dry'	51
		December	52	'Wet'	92
	1972	January	23		Not measured
		February	143	'Wet'	101
		March	76	"	131
		April	72	"	104
		May	108	"	62
		June	132	"	78
		July	0	"	98
		August	72	'Dry'	31
		September	86	"	57
		October	56	"	58
		November	185	"	64
		December	206	'Wet'	102
	1973	January	79		Not measured
		February	72		Not measured
		March	10		Not measured
		April	49	'Wet'	116
		May	83		Not measured
		June	24		Not measured
		July	0		Not measured
		August	20		Not measured
		September	175	'Dry'	68
