# Supplementary material for: Does Foraging or the Avoidance of Predation Determine Habitat Selection by Selective Resident Grazers in the Serengeti Woodlands? A Mixed Strategy with Season
Source: Animals (Basel). 2025 Jul 26;15(15):2202. doi: 10.3390/ani15152202 (PMC12345477; doi:10.3390/ani15152202)
Supplement: Supplementary file 1 [file animals-15-02202-s001.zip › Table S2 .xlsx]

## Sheet: Appendix 3
	Table S2.	Habitat preferences of topi and kongoni; the values were calculated using Hunter’s index.
			Statistically significant values >1.50 are shown in bold type, chi² tests.
				Wet season				Dry season					b. KONGONI			Wet season				Dry season
	a. TOPI		Numbers present										Numbers present
			Individuals	Groups	VT1	2	3	4	5	6	p		Individuals	Groups	VT1	2	3	4	5	6	p
	1971	May	132	26	1.10	1.54	0	0.87	1.10	0.45	>0.2		172	31	1.13	2.01	0	0	0.24	1.52	<0.01
		June 1	32	12	0.00	0.18	0	1.60	3.11	0.92	<0.05		18	10	0	0.32	0	1.42	0.46	0	>0.2
		June 11	89	23	1.25	1.60	0	0	0.98	0.83	<0.2		71	28	1.01	2.13	0	0	0.55	0	>0.1
		July 6	129	28	0.73	1.32	0	0	0.39	5.24	<0.001		62	19	0.66	1.97	0	0.39	0.57	0.90	>0.5
		July 23	130	30	0.20	1.11	0	0.10	0.86	4.75	<0.005		83	25	1.20	1.78	0	0	0.97	0	<0.002
		Aug 15	116	28	0.08	0.85	0.06	0.11	1.57	4.39	<0.001		72	18	0.12	1.46	0.19	0	0.17	5.92	<0.001
		Aug 23	114	32	0.08	0.74	0.58	0.12	1.20	5.09	<0.001		63	17	0.81	0.41	3.2	0	0.33	3.27	<0.01
		Sept 3.	150	35	0.23	0.51	0.37	0.17	1.09	6.81	<0.001		144	29	0.11	1.43	0.05	0.09	1.06	3.16	<0.025
		Sept 24.	139	28	0	0.56	0.47	0.87	1.32	5.17	<0.001		71	19	0.12	0.58	1.01	0	0.72	6.82	<0.002
		Oct	162	34	0.13	0.23	0.05	0	1.72	7.08	<0.001		135	37	0.58	0.34	0.52	0	1.56	5.31	<0.001
		Nov	105	24	0	1.26	0.59	0.12	0.67	4.44	<0.001		70	17	0	0.65	0	0.18	1.84	4.62	<0.05
		Dec	174	35	0.05	0.38	0.16	4.20	1.21	3.18	<0.001		156	27	0.51	0.34	0.28	2.38	2.14	1.17	<0.1
	1972	Feb	162	34	0.32	1.10	0.21	3.56	0.82	1.00	<0.001		106	21	0.05	1.13	0.31	1.95	0.87	2.79	<0.1
		Mar	192	37	1.91	1.13	0	4.23	0.11	0.40	<0.001		213	27	1.70	1.67	0	2.08	0.21	0	<0.001
		Apl	128	29	2.03	1.94	0	0	0.06	0.95	<0.001		110	23	1.05	2.09	0	0.13	0.55	0	<0.2
		June	114	26	1.38	1.44	0	1.86	0.70	0.24	<0.05		53	11	1.13	0.91	3.28	0.48	0.16	0	>0.2
		July	129	30	1.86	1.10	0.70	2.78	0.16	0.57	<0.2		205	28	2.13	0.86	0.41	2.50	0.57	0.86	>0.2
		Sept	79	22	0.00	0.84	0.13	1.07	1.54	3.40	<0.05		85	18	0.33	0.55	2.14	0	1.28	2.26	<0.1
		Oct	149	26	0.06	0.63	0.15	0.09	1.72	4.83	<0.01		70	25	0.53	0.32	3.12	0.32	0.57	3.12	>0.2
		Nov	223	35	0.79	1.16	0.43	1.70	0.94	1.17	<0.2		214	26	1.36	1.13	1.07	1.62	0.43	0.89	>0.2
	1973	Apl	178	41	3.21	1.48	0.33	0.30	0.14	0	<0.001		204	30	3.15	1.54	0	0.28	0.11	0.59	<0.001
		Sept	241	42	0.07	1.27	0.29	0.05	1.37	1.93	<0.02		210	30	0.56	1.74	0.23	0.06	0.98	0.68	<0.2
