# Supplementary material for: Does Foraging or the Avoidance of Predation Determine Habitat Selection by Selective Resident Grazers in the Serengeti Woodlands? A Mixed Strategy with Season
Source: Animals (Basel). 2025 Jul 26;15(15):2202. doi: 10.3390/ani15152202 (PMC12345477; doi:10.3390/ani15152202)
Supplement: Supplementary file 1 [file animals-15-02202-s001.zip › Table S3.xlsx]

## Sheet: Feuil1
	Table S3. The matrices of the loadings of the variables on the four main Principal Components (PCs)
		extracted from the measures of the structure and quality of the herb layers in the six Vegetation types.
		a. Over all months			b. For the wet seasons
	a. Over all months			PC1	PC2	PC3	PC4
		Log Biomass		-0.9541	-0.1883	0.0582	0.0734
		Log Leaf ht.		-0.931	0.0295	-0.0487	0.1383
		Log Culm ht.		-0.8738	-0.2755	-0.1132	-0.077
		Log Culm density		-0.8637	0.0871	-0.0926	-0.4309
		Green leaf wt.		-0.9001	0.2454	-0.2606	0.1291
		Dry leaf wt.		-0.8546	0.1037	0.465	0.0096
		Log Stem & sheath wt.		-0.8433	-0.4562	0.1516	0.1208
		Log Dom leaf length		-0.9602	0.0404	-0.0164	0.0654
		% green leaf		-0.0813	0.7283	-0.6266	0.0742
		% dry leaf		-0.2324	0.5652	0.7251	-0.0253
	b. For the wet seasons			PC1	PC2	PC3	PC4
		Log Biomass		-0.9366	-0.2309	0.1646	-0.1439
		Log Leaf ht.		-0.9453	-0.2344	-0.0056	-0.1821
		Log Culm ht.		-0.8521	0.0161	0.1723	0.4723
		Log Culm density		-0.8872	0.0389	0.1268	0.4222
		Green leaf wt.		-0.7502	-0.5219	-0.1857	0.0684
		Dry leaf wt.		-0.8819	0.1821	-0.1806	-0.1163
		Log Stem & sheath wt.		-0.9776	-0.0409	-0.1093	-0.0716
		Log Dom leaf length		-0.8962	-0.2567	0.2195	-0.1852
		% green leaf		0.5836	-0.6876	0.4085	-0.0965
		% dry leaf		-0.4482	0.7051	0.4773	-0.1764
